# Supplementary material for: Association between body image satisfaction and depressive symptoms among young women in the UAE with Polycystic Ovary Syndrome (PCOS) and Non-PCOS: A comparative quantitative cross-sectional study
Source: PLoS One. 2026 Jan 6;21(1):e0333908. doi: 10.1371/journal.pone.0333908 (PMC12773819; doi:10.1371/journal.pone.0333908)
Supplement: S1 — (XLSX) [file pone.0333908.s001.xlsx]

## Sheet: Sheet1
ID	Column1	Column2	Email	Name	what language do you prefer?	By ticking the box below, you confirm your voluntary participation in this study. I, the undersigned, am aware that my participation is voluntary, and I can withdraw at any time without providing...	Age	Occupation: (Choose what applies to you.)	Marital Status	Are you currently pregnant?	What is your weight? (in kg) Example: 70 kg	What is your height? (in cm). Example: 162 cm	Do you have Polycystic Ovary Syndrome (PCOS)? *To answer yes, you need to have been previously diagnosed by a medical professional. Do not answer yes if it’s a self-Diagnosis *	Little interest or pleasure in doing things.	Feeling down, depressed, or hopeless.	Trouble falling or staying asleep, or sleeping too much.	Feeling tired or having little energy	Poor appetite or overeating.	Feeling bad about yourself – or that you are a failure or have let yourself or your family down.	Trouble concentrating on things, such as reading the newspaper or watching television.	Moving or speaking so slowly that other people could have noticed. Or the opposite – being so fidgety or restless that you have been moving around a lot more than usual.	Thoughts that you would be better off dead, or of hurting yourself in some way.	I am dissatisfied with some aspect of my appearance	I spend a significant amount of time checking my appearance in the mirror	I feel others are speaking negatively of my appearance	I am reluctant to engage in social activities when my appearance does not meet my satisfaction	I feel there are certain aspects of my appearance that are extremely unattractive	I buy cosmetic products to try to improve my appearance	I seek reassurance from others about my appearance	I feel there are certain aspects of my appearance I I would like to change	I am ashamed of some part of my body	I compare my appearance to that of fashion models or others	I try to camouflage certain flaws in my appearance	I examine flaws in my appearance	I have bought clothing to hide a certain aspect of my appearance	I feel others are more physically attractive than me	I have considered consulting/ consulted some sort of medical expert regarding a flaws in my body	I have been embarrassed to leave my house because of my appearance	I fear others will discover my flaws in my appearance	I have missed social activities because of my appearance	I have avoided looking at my appearance in the mirror	Face (features and complexions).	Hair (color, thickness, texture)	Lower torso (buttocks, hips, thighs, legs).	Mid torso (waist, stomach).	Upper torso (chest or breasts, shoulders, arms).	Muscle tone.	Weight.	Height.
1			anonymous		Arabic
2			anonymous		English	I Agree	18 - 35	Other	Single	No	83	155	Yes	Several days	Several days	More than half the days	More than half the days	Several days	More than half the days	Several days	Not at all	Not at all	Often	Often	Rarely	Often	Often	Often	Often	Often	Always	Often	Always	Always	Often	Often	Always	Often	Often	Sometimes	Sometimes	Mostly Dissatisfied	Very Dissatisfied	Very Dissatisfied	Very Dissatisfied	Very Dissatisfied	Very Dissatisfied	Very Dissatisfied	Mostly Satisfied
3			anonymous		English	I Agree	18 - 35	Student	Single	No	49	159	No	Not at all	Not at all	Not at all	More than half the days	Several days	Not at all	More than half the days	Not at all	Not at all	Always	Always	Often	Always	Often	Always	Often	Always	Always	Often	Always	Always	Always	Often	Sometimes	Rarely	Sometimes	Sometimes	Never	Mostly Satisfied	Neither Satisfied nor Dissatisfied	Very Dissatisfied	Very Satisfied	Very Dissatisfied	Neither Satisfied nor Dissatisfied	Mostly Satisfied	Mostly Satisfied
4			anonymous		Arabic
5			anonymous		English	I Agree	18 - 35	Employee	Single	No	112 kg	166 cm	No	Several days	Several days	Several days	Several days	Several days	Several days	More than half the days	More than half the days	Not at all	Always	Always	Often	Always	Always	Never	Often	Always	Always	Often	Always	Always	Often	Often	Always	Sometimes	Sometimes	Often	Never	Mostly Satisfied	Mostly Dissatisfied	Mostly Dissatisfied	Mostly Dissatisfied	Very Dissatisfied	Neither Satisfied nor Dissatisfied	Very Dissatisfied	Mostly Satisfied
6			anonymous		English	I Agree	18 - 35	Employee	Single	No	80	171	No	Several days	Several days	Several days	Several days	Several days	Not at all	Not at all	Not at all	Not at all	Sometimes	Sometimes	Sometimes	Sometimes	Sometimes	Sometimes	Sometimes	Sometimes	Sometimes	Sometimes	Sometimes	Sometimes	Sometimes	Sometimes	Sometimes	Sometimes	Sometimes	Sometimes	Sometimes	Very Satisfied	Mostly Satisfied	Mostly Satisfied	Mostly Dissatisfied	Mostly Dissatisfied	Very Dissatisfied	Very Dissatisfied	Very Satisfied
7			anonymous		Arabic
9			anonymous		English	I Agree	18 - 35	Student	Single	No	63	170	No	Several days	Not at all	Not at all	Several days	Not at all	Several days	Not at all	Not at all	Not at all	Rarely	Never	Never	Never	Rarely	Rarely	Never	Rarely	Rarely	Never	Rarely	Never	Rarely	Rarely	Never	Never	Never	Never	Never	Mostly Satisfied	Mostly Satisfied	Neither Satisfied nor Dissatisfied	Mostly Satisfied	Mostly Dissatisfied	Mostly Dissatisfied	Mostly Dissatisfied	Mostly Satisfied
10			anonymous		Arabic
11			anonymous		Arabic
12			anonymous		English	I Agree	18 - 35	Student	Single	No	114kg	160cm	Yes	Several days	Not at all	Several days	Several days	More than half the days	Several days	Not at all	Not at all	Not at all	Often	Sometimes	Rarely	Never	Rarely	Rarely	Never	Always	Rarely	Never	Rarely	Never	Sometimes	Never	Rarely	Never	Never	Never	Never	Very Satisfied	Very Satisfied	Mostly Dissatisfied	Mostly Dissatisfied	Neither Satisfied nor Dissatisfied	Mostly Satisfied	Very Dissatisfied	Mostly Satisfied
13			anonymous		English	I Agree	18 - 35	Employee	Single	No	69 kg	161 cm	No	Not at all	Several days	Several days	Nearly everyday	More than half the days	More than half the days	Nearly everyday	More than half the days	Not at all	Rarely	Rarely	Never	Never	Never	Never	Never	Rarely	Rarely	Never	Rarely	Rarely	Never	Rarely	Rarely	Never	Never	Never	Never	Neither Satisfied nor Dissatisfied	Neither Satisfied nor Dissatisfied	Mostly Dissatisfied	Very Dissatisfied	Mostly Dissatisfied	Neither Satisfied nor Dissatisfied	Neither Satisfied nor Dissatisfied	Mostly Dissatisfied
14			anonymous		English	I Agree	18 - 35	Student	Married	No	65	161	No	Not at all	Not at all	Nearly everyday	More than half the days	More than half the days	Several days	Not at all	Not at all	Several days	Sometimes	Sometimes	Rarely	Rarely	Sometimes	Often	Often	Often	Rarely	Always	Rarely	Rarely	Sometimes	Sometimes	Sometimes	Sometimes	Sometimes	Sometimes	Sometimes	Very Satisfied	Very Satisfied	Very Dissatisfied	Mostly Dissatisfied	Mostly Satisfied	Mostly Satisfied	Mostly Dissatisfied	Mostly Satisfied
15			anonymous		Arabic
16			anonymous		Arabic
17			anonymous		Arabic
18			anonymous		Arabic
20			anonymous		Arabic
21			anonymous		English	I Agree	18 - 35	Employee	Single	No	56	167	No	Not at all	More than half the days	More than half the days	More than half the days	More than half the days	Nearly everyday	Several days	Several days	Not at all	Sometimes	Sometimes	Rarely	Sometimes	Sometimes	Often	Sometimes	Sometimes	Sometimes	Never	Sometimes	Rarely	Rarely	Rarely	Rarely	Rarely	Rarely	Rarely	Rarely	Neither Satisfied nor Dissatisfied	Very Dissatisfied	Mostly Dissatisfied	Mostly Satisfied	Mostly Satisfied	Mostly Dissatisfied	Mostly Satisfied	Mostly Satisfied
22			anonymous		Arabic
23			anonymous		Arabic
24			anonymous		Arabic
25			anonymous		English	I Agree	18 - 35	Student	Single	No	59	167	No	Several days	Several days	More than half the days	More than half the days	Several days	More than half the days	Several days	Several days	Several days	Sometimes	Often	Sometimes	Often	Sometimes	Sometimes	Often	Often	Often	Rarely	Sometimes	Sometimes	Sometimes	Often	Rarely	Rarely	Rarely	Sometimes	Rarely	Mostly Satisfied	Mostly Dissatisfied	Mostly Satisfied	Very Dissatisfied	Mostly Satisfied	Mostly Satisfied	Mostly Satisfied	Neither Satisfied nor Dissatisfied
26			anonymous		Arabic
27			anonymous		Arabic
28			anonymous		Arabic
29			anonymous		English	I Agree	18 - 35	Student	Single	No	64	158	No	Not at all	Not at all	Not at all	Not at all	More than half the days	Not at all	Nearly everyday	Not at all	Not at all	Often	Always	Often	Sometimes	Sometimes	Rarely	Often	Often	Often	Often	Often	Sometimes	Often	Always	Never	Never	Sometimes	Sometimes	Sometimes	Mostly Satisfied	Neither Satisfied nor Dissatisfied	Neither Satisfied nor Dissatisfied	Mostly Dissatisfied	Mostly Satisfied	Mostly Satisfied	Very Dissatisfied	Very Dissatisfied
30			anonymous		English	I Agree	18 - 35	Employee	Single	No	83	172	No	Not at all	Not at all	Not at all	Nearly everyday	Not at all	Not at all	Not at all	Not at all	Not at all	Sometimes	Rarely	Never	Rarely	Never	Rarely	Rarely	Often	Rarely	Sometimes	Rarely	Rarely	Sometimes	Rarely	Never	Never	Never	Rarely	Rarely	Mostly Satisfied	Neither Satisfied nor Dissatisfied	Very Satisfied	Mostly Satisfied	Neither Satisfied nor Dissatisfied	Neither Satisfied nor Dissatisfied	Mostly Dissatisfied	Very Satisfied
31			anonymous		English	I Agree	18 - 35	Other	Single	No	55	164	No	Several days	Several days	Nearly everyday	More than half the days	Several days	Several days	More than half the days	Several days	Not at all	Sometimes	Sometimes	Rarely	Sometimes	Rarely	Often	Rarely	Sometimes	Never	Never	Rarely	Rarely	Never	Rarely	Rarely	Sometimes	Rarely	Sometimes	Sometimes	Mostly Satisfied	Mostly Satisfied	Mostly Satisfied	Very Satisfied	Very Satisfied	Mostly Satisfied	Very Satisfied	Very Satisfied
32			anonymous		English	I Agree	18 - 35	Student	Single	No	72	158	Yes	Nearly everyday	Nearly everyday	Nearly everyday	Nearly everyday	Nearly everyday	Nearly everyday	Nearly everyday	Several days	Nearly everyday	Often	Often	Often	Always	Often	Often	Always	Always	Always	Often	Always	Always	Often	Often	Always	Always	Always	Always	Always	Neither Satisfied nor Dissatisfied	Mostly Dissatisfied	Neither Satisfied nor Dissatisfied	Mostly Dissatisfied	Very Dissatisfied	Very Dissatisfied	Very Dissatisfied	Neither Satisfied nor Dissatisfied
33			anonymous		English	I Agree	18 - 35	Student	Single	No	69	158	Yes	Nearly everyday	Nearly everyday	Nearly everyday	More than half the days	More than half the days	Nearly everyday	Several days	Nearly everyday	More than half the days	Always	Often	Rarely	Rarely	Sometimes	Often	Rarely	Rarely	Often	Often	Sometimes	Often	Always	Often	Never	Often	Never	Sometimes	Rarely	Mostly Dissatisfied	Neither Satisfied nor Dissatisfied	Mostly Dissatisfied	Mostly Dissatisfied	Mostly Dissatisfied	Neither Satisfied nor Dissatisfied	Mostly Dissatisfied	Mostly Dissatisfied
34			anonymous		English	I Agree	18 - 35	Student	Single	No	60	160	No	More than half the days	More than half the days	Nearly everyday	Nearly everyday	More than half the days	Several days	Not at all	Not at all	Several days	Sometimes	Rarely	Sometimes	Rarely	Sometimes	Sometimes	Sometimes	Often	Often	Often	Often	Sometimes	Rarely	Sometimes	Never	Rarely	Sometimes	Never	Rarely	Mostly Satisfied	Mostly Dissatisfied	Mostly Dissatisfied	Neither Satisfied nor Dissatisfied	Mostly Satisfied	Very Dissatisfied	Mostly Dissatisfied	Mostly Satisfied
35			anonymous		English	I Agree	18 - 35	Student	Single	No	66 kg	166 cm	No	More than half the days	Several days	More than half the days	Several days	More than half the days	Several days	Several days	Several days	Not at all	Rarely	Rarely	Rarely	Never	Rarely	Sometimes	Never	Never	Often	Rarely	Often	Often	Often	Sometimes	Never	Never	Sometimes	Often	Rarely	Very Satisfied	Mostly Dissatisfied	Neither Satisfied nor Dissatisfied	Mostly Dissatisfied	Mostly Dissatisfied	Mostly Satisfied	Mostly Dissatisfied	Mostly Satisfied
36			anonymous		English	I Agree	18 - 35	Student	Single	No	97kg	156cm	Yes	More than half the days	More than half the days	Nearly everyday	Nearly everyday	Nearly everyday	Nearly everyday	Nearly everyday	Nearly everyday	Nearly everyday	Often	Often	Sometimes	Often	Always	Always	Sometimes	Often	Often	Always	Often	Always	Always	Always	Always	Often	Often	Always	Always	Mostly Dissatisfied	Mostly Dissatisfied	Mostly Dissatisfied	Mostly Dissatisfied	Mostly Dissatisfied	Mostly Dissatisfied	Very Dissatisfied	Mostly Dissatisfied
37			anonymous		Arabic
38			anonymous		English	I Agree	18 - 35	Student	Single	No	73	161	No	Several days	More than half the days	Nearly everyday	Nearly everyday	Nearly everyday	Several days	Several days	More than half the days	Not at all	Often	Rarely	Rarely	Always	Sometimes	Often	Rarely	Always	Always	Sometimes	Often	Often	Sometimes	Sometimes	Always	Rarely	Never	Rarely	Always	Very Satisfied	Neither Satisfied nor Dissatisfied	Mostly Dissatisfied	Very Dissatisfied	Mostly Dissatisfied	Mostly Dissatisfied	Mostly Dissatisfied	Neither Satisfied nor Dissatisfied
39			anonymous		English	I Agree	18 - 35	Student	Single	No	44kg	157cm	Yes	Several days	Several days	Nearly everyday	Nearly everyday	Nearly everyday	More than half the days	Nearly everyday	Nearly everyday	More than half the days	Often	Always	Sometimes	Always	Always	Often	Often	Always	Always	Often	Always	Often	Always	Sometimes	Often	Sometimes	Sometimes	Often	Always	Mostly Satisfied	Neither Satisfied nor Dissatisfied	Neither Satisfied nor Dissatisfied	Neither Satisfied nor Dissatisfied	Neither Satisfied nor Dissatisfied	Mostly Dissatisfied	Mostly Dissatisfied	Mostly Dissatisfied
40			anonymous		English	I Agree	18 - 35	Other	Single	No	53	156	Yes	Not at all	Not at all	Several days	Several days	More than half the days	Several days	More than half the days	More than half the days	Not at all	Sometimes	Often	Often	Often	Often	Often	Often	Often	Often	Sometimes	Often	Often	Often	Sometimes	Sometimes	Rarely	Sometimes	Rarely	Never	Mostly Satisfied	Mostly Satisfied	Mostly Dissatisfied	Mostly Dissatisfied	Mostly Satisfied	Mostly Satisfied	Mostly Satisfied	Mostly Satisfied
41			anonymous		English	I Agree	18 - 35	Student	Single	No	90	172	No	Not at all	Not at all	Not at all	Not at all	Not at all	Not at all	Not at all	Not at all	Not at all	Never	Never	Never	Never	Never	Never	Never	Never	Never	Never	Never	Never	Never	Never	Never	Never	Never	Never	Never	Very Satisfied	Very Satisfied	Neither Satisfied nor Dissatisfied	Very Satisfied	Very Satisfied	Very Satisfied	Very Satisfied	Very Satisfied
42			anonymous		Arabic
43			anonymous		Arabic
44			anonymous		English	I Agree	18 - 35	Student	Single	No	58	162	Yes	Several days	Several days	Not at all	Several days	Several days	Not at all	Not at all	Not at all	Not at all	Sometimes	Sometimes	Rarely	Rarely	Never	Never	Never	Sometimes	Sometimes	Sometimes	Rarely	Rarely	Sometimes	Never	Never	Never	Rarely	Never	Never	Very Satisfied	Very Satisfied	Very Satisfied	Mostly Dissatisfied	Mostly Dissatisfied	Mostly Satisfied	Mostly Satisfied	Very Satisfied
45			anonymous		Arabic
46			anonymous		English	I Agree	18 - 35	Employee	Single	No	67	155	Yes	Nearly everyday	More than half the days	Nearly everyday	Nearly everyday	Nearly everyday	Nearly everyday	More than half the days	Not at all	Not at all	Often	Often	Never	Never	Sometimes	Often	Never	Always	Rarely	Never	Always	Rarely	Often	Rarely	Often	Never	Never	Never	Never	Mostly Satisfied	Mostly Dissatisfied	Mostly Dissatisfied	Very Dissatisfied	Mostly Satisfied	Very Dissatisfied	Very Dissatisfied	Mostly Satisfied
47			anonymous		Arabic
48			anonymous		English	I Agree	18 - 35	Student	Single	No	70	161	No	Not at all	Several days	Not at all	Not at all	Several days	More than half the days	Not at all	Not at all	Several days	Often	Never	Always	Always	Often	Never	Always	Always	Often	Often	Always	Always	Always	Always	Never	Always	Always	Always	Always	Mostly Satisfied	Mostly Satisfied	Mostly Dissatisfied	Very Dissatisfied	Mostly Satisfied	Very Dissatisfied	Very Dissatisfied	Very Dissatisfied
49			anonymous		English	I Agree	18 - 35	Student	Single	No	76	165	No	Several days	More than half the days	More than half the days	Several days	More than half the days	Nearly everyday	More than half the days	Several days	Not at all	Often	Often	Sometimes	Sometimes	Often	Often	Sometimes	Always	Often	Always	Often	Always	Always	Sometimes	Always	Sometimes	Sometimes	Often	Often	Neither Satisfied nor Dissatisfied	Neither Satisfied nor Dissatisfied	Mostly Dissatisfied	Mostly Dissatisfied	Mostly Dissatisfied	Mostly Dissatisfied	Mostly Dissatisfied	Mostly Satisfied
50			anonymous		Arabic
51			anonymous		Arabic
52			anonymous		English	I Agree	18 - 35	Employee	Single	No	80	170	No	More than half the days	Nearly everyday	More than half the days	Nearly everyday	Not at all	Nearly everyday	Nearly everyday	Nearly everyday	Nearly everyday	Always	Always	Always	Always	Always	Always	Always	Always	Always	Always	Always	Always	Always	Always	Always	Always	Always	Always	Always	Neither Satisfied nor Dissatisfied	Very Dissatisfied	Very Dissatisfied	Very Dissatisfied	Very Dissatisfied	Very Dissatisfied	Very Dissatisfied	Very Dissatisfied
53			anonymous		English	I Agree	18 - 35	Student	Single	No	100	167	Yes	Nearly everyday	Several days	More than half the days	More than half the days	More than half the days	Nearly everyday	Several days	Several days	Several days	Often	Sometimes	Sometimes	Rarely	Often	Never	Sometimes	Always	Often	Sometimes	Always	Rarely	Always	Often	Always	Never	Rarely	Never	Never	Mostly Satisfied	Mostly Satisfied	Mostly Dissatisfied	Very Dissatisfied	Mostly Dissatisfied	Neither Satisfied nor Dissatisfied	Very Dissatisfied	Mostly Satisfied
54			anonymous		English	I Agree	18 - 35	Student	Single	No	56	160	No	Nearly everyday	More than half the days	Several days	Nearly everyday	Not at all	Nearly everyday	More than half the days	Several days	Several days	Often	Rarely	Sometimes	Rarely	Always	Never	Rarely	Always	Always	Always	Often	Always	Always	Often	Rarely	Rarely	Never	Always	Often	Mostly Dissatisfied	Very Satisfied	Neither Satisfied nor Dissatisfied	Very Dissatisfied	Very Dissatisfied	Mostly Dissatisfied	Neither Satisfied nor Dissatisfied	Neither Satisfied nor Dissatisfied
55			anonymous		English	I Agree	18 - 35	Student	Single	No	57	165	Yes	More than half the days	More than half the days	More than half the days	Not at all	More than half the days	More than half the days	More than half the days	Nearly everyday	Not at all	Often	Often	Sometimes	Often	Often	Rarely	Sometimes	Often	Never	Sometimes	Sometimes	Sometimes	Always	Always	Sometimes	Rarely	Often	Rarely	Sometimes	Mostly Satisfied	Mostly Dissatisfied	Mostly Dissatisfied	Neither Satisfied nor Dissatisfied	Neither Satisfied nor Dissatisfied	Mostly Satisfied	Mostly Dissatisfied	Neither Satisfied nor Dissatisfied
56			anonymous		English	I Agree	18 - 35	Student	Single	No	75 kg	167 cm	Yes	Nearly everyday	Nearly everyday	More than half the days	Nearly everyday	Nearly everyday	Nearly everyday	Nearly everyday	Several days	More than half the days	Often	Sometimes	Often	Sometimes	Always	Sometimes	Rarely	Always	Always	Rarely	Often	Always	Often	Always	Rarely	Sometimes	Always	Rarely	Always	Mostly Satisfied	Mostly Dissatisfied	Very Dissatisfied	Very Dissatisfied	Mostly Dissatisfied	Neither Satisfied nor Dissatisfied	Mostly Dissatisfied	Neither Satisfied nor Dissatisfied
57			anonymous		Arabic
58			anonymous		Arabic
59			anonymous		English	I Agree	18 - 35	Other	Married	No	55	160	No	Several days	More than half the days	More than half the days	More than half the days	More than half the days	More than half the days	More than half the days	Several days	More than half the days	Always	Often	Sometimes	Rarely	Sometimes	Rarely	Always	Always	Always	Always	Rarely	Often	Always	Always	Never	Rarely	Rarely	Never	Rarely	Mostly Dissatisfied	Very Satisfied	Very Dissatisfied	Very Dissatisfied	Very Dissatisfied	Mostly Dissatisfied	Very Dissatisfied	Very Satisfied
60			anonymous		Arabic
61			anonymous		Arabic
62			anonymous		Arabic
63			anonymous		English	I Agree	18 - 35	Student	Single	No	67	157	No	Several days	Several days	More than half the days	Several days	Not at all	Several days	Several days	Several days	Several days	Sometimes	Rarely	Rarely	Never	Sometimes	Rarely	Never	Rarely	Sometimes	Never	Rarely	Sometimes	Rarely	Sometimes	Rarely	Never	Rarely	Never	Never	Neither Satisfied nor Dissatisfied	Mostly Satisfied	Neither Satisfied nor Dissatisfied	Neither Satisfied nor Dissatisfied	Mostly Dissatisfied	Mostly Dissatisfied	Mostly Dissatisfied	Mostly Dissatisfied
64			anonymous		English	I Agree	18 - 35	Student	Single	No	69 kg	170 cm	Yes	Nearly everyday	Not at all	Nearly everyday	Nearly everyday	More than half the days	Not at all	Nearly everyday	Not at all	Not at all	Sometimes	Often	Never	Never	Rarely	Rarely	Never	Often	Rarely	Rarely	Often	Often	Sometimes	Rarely	Never	Never	Never	Never	Never	Mostly Dissatisfied	Mostly Dissatisfied	Neither Satisfied nor Dissatisfied	Very Dissatisfied	Mostly Satisfied	Neither Satisfied nor Dissatisfied	Mostly Dissatisfied	Very Satisfied
65			anonymous		English	I Agree	18 - 35	Student	Single	No	65 kg	154 cm	No	Not at all	Not at all	Not at all	Not at all	Not at all	Not at all	Not at all	Not at all	Not at all	Sometimes	Never	Never	Rarely	Rarely	Never	Rarely	Never	Rarely	Rarely	Never	Never	Sometimes	Rarely	Never	Never	Never	Rarely	Never	Mostly Satisfied	Very Satisfied	Very Satisfied	Very Satisfied	Very Satisfied	Very Satisfied	Mostly Satisfied	Mostly Satisfied
66			anonymous		English	I Agree	18 - 35	Employee	Single	No	106	159	Yes	Several days	Several days	Nearly everyday	More than half the days	Several days	Several days	Nearly everyday	Not at all	Not at all	Sometimes	Rarely	Rarely	Sometimes	Sometimes	Rarely	Sometimes	Often	Rarely	Rarely	Rarely	Rarely	Sometimes	Often	Sometimes	Sometimes	Sometimes	Sometimes	Rarely	Mostly Satisfied	Neither Satisfied nor Dissatisfied	Mostly Dissatisfied	Very Dissatisfied	Mostly Dissatisfied	Neither Satisfied nor Dissatisfied	Mostly Dissatisfied	Neither Satisfied nor Dissatisfied
67			anonymous		English	I Agree	18 - 35	Student	Single	No	58	159	Yes	Not at all	Not at all	Several days	Several days	Several days	Several days	More than half the days	Not at all	Several days	Never	Sometimes	Sometimes	Sometimes	Sometimes	Sometimes	Sometimes	Sometimes	Sometimes	Sometimes	Sometimes	Sometimes	Sometimes	Sometimes	Sometimes	Sometimes	Sometimes	Often	Sometimes	Mostly Satisfied	Neither Satisfied nor Dissatisfied	Neither Satisfied nor Dissatisfied	Neither Satisfied nor Dissatisfied	Very Dissatisfied	Mostly Satisfied	Mostly Satisfied	Mostly Satisfied
69			anonymous		English	I Agree	18 - 35	Other	Single	No	50	155	No	Not at all	Several days	Not at all	Not at all	Not at all	Not at all	Not at all	Not at all	Not at all	Never	Never	Never	Never	Never	Never	Never	Never	Never	Never	Never	Never	Never	Never	Never	Never	Never	Never	Never	Mostly Dissatisfied	Very Satisfied	Very Satisfied	Very Satisfied	Very Satisfied	Very Satisfied	Very Satisfied	Very Satisfied
71			anonymous		English	I Agree	18 - 35	Employee	Single	No	52	164	No	Several days	Several days	Several days	Several days	Several days	More than half the days	Not at all	Several days	Several days	Rarely	Rarely	Never	Never	Never	Never	Never	Never	Never	Never	Never	Never	Never	Never	Never	Never	Never	Never	Never	Mostly Satisfied	Mostly Satisfied	Mostly Satisfied	Mostly Satisfied	Mostly Satisfied	Mostly Satisfied	Mostly Satisfied	Mostly Satisfied
72			anonymous		English	I Agree	18 - 35	Employee	Single	No	80KG	159cm	Yes	Several days	Not at all	More than half the days	Several days	Several days	Not at all	Several days	Not at all	Not at all	Sometimes	Rarely	Sometimes	Rarely	Sometimes	Rarely	Sometimes	Sometimes	Rarely	Rarely	Sometimes	Sometimes	Sometimes	Often	Often	Rarely	Often	Never	Often	Mostly Satisfied	Neither Satisfied nor Dissatisfied	Mostly Satisfied	Mostly Dissatisfied	Mostly Dissatisfied	Neither Satisfied nor Dissatisfied	Mostly Dissatisfied	Mostly Dissatisfied
73			anonymous		English	I Agree	18 - 35	Employee	Single	No	68	166	No	More than half the days	Several days	Several days	Nearly everyday	Several days	Several days	Several days	Several days	Several days	Rarely	Never	Rarely	Rarely	Often	Sometimes	Rarely	Rarely	Sometimes	Rarely	Never	Never	Sometimes	Rarely	Never	Never	Rarely	Never	Never	Mostly Dissatisfied	Mostly Satisfied	Very Dissatisfied	Very Dissatisfied	Very Dissatisfied	Mostly Satisfied	Mostly Dissatisfied	Very Satisfied
74			anonymous		English	I Agree	18 - 35	Student	Single	No	90	161	Yes	Several days	Several days	Several days	Several days	Several days	Several days	Several days	Several days	Several days	Sometimes	Sometimes	Sometimes	Sometimes	Sometimes	Sometimes	Sometimes	Sometimes	Sometimes	Sometimes	Sometimes	Sometimes	Sometimes	Sometimes	Sometimes	Sometimes	Sometimes	Sometimes	Sometimes	Mostly Dissatisfied	Mostly Dissatisfied	Mostly Dissatisfied	Mostly Dissatisfied	Mostly Dissatisfied	Mostly Dissatisfied	Mostly Dissatisfied	Mostly Dissatisfied
75			anonymous		English	I Agree	18 - 35	Employee	Single	No	63	170 cm	No	Not at all	Several days	Not at all	Not at all	Not at all	Several days	Not at all	Several days	More than half the days	Sometimes	Often	Rarely	Often	Rarely	Rarely	Never	Rarely	Never	Rarely	Rarely	Never	Never	Rarely	Never	Never	Rarely	Sometimes	Never	Mostly Satisfied	Mostly Satisfied	Mostly Satisfied	Very Satisfied	Very Satisfied	Very Satisfied	Mostly Satisfied	Very Satisfied
76			anonymous		English	I Agree	18 - 35	Employee	Single	No	62	163	Yes	More than half the days	More than half the days	More than half the days	More than half the days	Nearly everyday	Several days	Several days	Several days	Not at all	Never	Always	Never	Never	Never	Never	Never	Rarely	Never	Never	Never	Never	Never	Never	Never	Rarely	Rarely	Never	Never	Very Satisfied	Mostly Satisfied	Neither Satisfied nor Dissatisfied	Mostly Satisfied	Mostly Satisfied	Mostly Satisfied	Mostly Satisfied	Mostly Satisfied
77			anonymous		English	I Agree	18 - 35	Student	Single	No	80	165	No	More than half the days	Several days	Several days	Not at all	More than half the days	Several days	Several days	Not at all	Not at all	Often	Rarely	Never	Often	Sometimes	Never	Never	Always	Always	Rarely	Sometimes	Rarely	Always	Sometimes	Never	Rarely	Rarely	Never	Never	Mostly Satisfied	Mostly Satisfied	Mostly Dissatisfied	Very Dissatisfied	Very Dissatisfied	Very Satisfied	Very Dissatisfied	Mostly Satisfied
78			anonymous		Arabic
79			anonymous		Arabic
80			anonymous		English	I Agree	18 - 35	Student	Single	No	63	160	No	Several days	Several days	Not at all	Several days	Not at all	Several days	Several days	Not at all	Not at all	Rarely	Rarely	Rarely	Never	Rarely	Sometimes	Rarely	Rarely	Never	Rarely	Rarely	Sometimes	Never	Rarely	Never	Never	Rarely	Never	Never	Mostly Satisfied	Mostly Satisfied	Mostly Satisfied	Neither Satisfied nor Dissatisfied	Mostly Satisfied	Neither Satisfied nor Dissatisfied	Neither Satisfied nor Dissatisfied	Neither Satisfied nor Dissatisfied
83			anonymous		Arabic
88			anonymous		Arabic
89			anonymous		Arabic
90			anonymous		Arabic
92			anonymous		Arabic
93			anonymous		Arabic
94			anonymous		Arabic
96			anonymous		Arabic
97			anonymous		Arabic
99			anonymous		Arabic
100			anonymous		Arabic
101			anonymous		English	I Agree	18 - 35	Student	Single	No	80	153	Yes	Nearly everyday	Nearly everyday	Nearly everyday	Nearly everyday	Nearly everyday	Nearly everyday	Nearly everyday	Several days	Nearly everyday	Often	Always	Always	Always	Always	Always	Always	Always	Always	Always	Always	Always	Always	Always	Always	Rarely	Often	Often	Always	Very Satisfied	Very Satisfied	Very Satisfied	Very Satisfied	Very Satisfied	Neither Satisfied nor Dissatisfied	Very Satisfied	Very Satisfied
103			anonymous		English	I Agree	18 - 35	Employee	Single	No	65kg	170cm	No	More than half the days	Several days	Nearly everyday	Several days	More than half the days	More than half the days	Several days	Not at all	Several days	Rarely	Rarely	Rarely	Never	Never	Rarely	Rarely	Rarely	Rarely	Never	Never	Sometimes	Rarely	Rarely	Never	Never	Never	Never	Rarely	Very Satisfied	Very Satisfied	Very Satisfied	Mostly Satisfied	Mostly Satisfied	Mostly Satisfied	Mostly Satisfied	Very Satisfied
104			anonymous		English	I Agree	18 - 35	Employee	Single	No	72	163	No	Several days	Several days	Not at all	More than half the days	Several days	Not at all	Not at all	Several days	Not at all	Sometimes	Never	Never	Never	Never	Rarely	Rarely	Often	Rarely	Never	Often	Never	Never	Rarely	Never	Never	Rarely	Never	Rarely	Mostly Satisfied	Neither Satisfied nor Dissatisfied	Neither Satisfied nor Dissatisfied	Mostly Satisfied	Mostly Satisfied	Mostly Dissatisfied	Mostly Dissatisfied	Very Satisfied
105			anonymous		English	I Agree	18 - 35	Student	Single	No	92kg	162cm	No	Not at all	Several days	Not at all	Not at all	Several days	Nearly everyday	Not at all	Not at all	Not at all	Always	Often	Sometimes	Rarely	Always	Sometimes	Sometimes	Always	Always	Often	Always	Always	Always	Always	Sometimes	Rarely	Often	Always	Never	Mostly Satisfied	Very Satisfied	Very Dissatisfied	Mostly Dissatisfied	Mostly Satisfied	Neither Satisfied nor Dissatisfied	Very Dissatisfied	Mostly Satisfied
106			anonymous		English	I Agree	18 - 35	Employee	Single	No	58	157	No	Several days	Several days	Several days	Several days	More than half the days	Not at all	Not at all	More than half the days	Not at all	Sometimes	Often	Sometimes	Often	Rarely	Rarely	Often	Always	Rarely	Never	Rarely	Rarely	Always	Often	Never	Never	Sometimes	Never	Never	Very Satisfied	Mostly Satisfied	Mostly Satisfied	Mostly Dissatisfied	Neither Satisfied nor Dissatisfied	Neither Satisfied nor Dissatisfied	Mostly Satisfied	Mostly Satisfied
107			anonymous		Arabic
108			anonymous		Arabic
109			anonymous		Arabic
110			anonymous		Arabic
111			anonymous		English	I Agree	18 - 35	Employee	Single	No	85 kg	169 cm	Yes	Several days	Several days	Several days	More than half the days	More than half the days	Several days	Not at all	Not at all	Not at all	Often	Often	Often	Often	Often	Often	Often	Often	Often	Often	Often	Often	Rarely	Often	Sometimes	Never	Sometimes	Rarely	Rarely	Mostly Dissatisfied	Very Dissatisfied	Mostly Dissatisfied	Mostly Dissatisfied	Neither Satisfied nor Dissatisfied	Mostly Dissatisfied	Mostly Dissatisfied	Very Satisfied
112			anonymous		English	I Agree	18 - 35	Employee	Single	No	53 kg	164 cm	Yes	Several days	Not at all	Nearly everyday	Nearly everyday	Nearly everyday	Not at all	Several days	Not at all	Not at all	Rarely	Never	Rarely	Sometimes	Rarely	Rarely	Never	Sometimes	Rarely	Never	Often	Sometimes	Often	Rarely	Sometimes	Never	Always	Rarely	Never	Mostly Satisfied	Very Satisfied	Very Satisfied	Very Satisfied	Mostly Satisfied	Mostly Satisfied	Mostly Satisfied	Very Satisfied
113			anonymous		Arabic
114			anonymous		English	I Agree	18 - 35	Student	Single	No	70	152	No	Several days	Several days	More than half the days	Several days	Several days	Several days	More than half the days	Not at all	Not at all	Often	Often	Rarely	Often	Rarely	Sometimes	Sometimes	Often	Sometimes	Rarely	Sometimes	Sometimes	Sometimes	Sometimes	Rarely	Rarely	Sometimes	Rarely	Rarely	Neither Satisfied nor Dissatisfied	Mostly Satisfied	Mostly Satisfied	Neither Satisfied nor Dissatisfied	Neither Satisfied nor Dissatisfied	Neither Satisfied nor Dissatisfied	Mostly Dissatisfied	Mostly Dissatisfied
115			anonymous		Arabic
116			anonymous		Arabic
117			anonymous		Arabic
121			anonymous		English	I Agree	18 - 35	Student	Single	No	43	161	Yes	Several days	Several days	Several days	Several days	Several days	Not at all	More than half the days	Not at all	Not at all	Rarely	Rarely	Never	Never	Never	Never	Never	Rarely	Rarely	Never	Never	Never	Never	Never	Never	Never	Never	Never	Never	Very Satisfied	Neither Satisfied nor Dissatisfied	Neither Satisfied nor Dissatisfied	Very Satisfied	Neither Satisfied nor Dissatisfied	Very Satisfied	Neither Satisfied nor Dissatisfied	Very Satisfied
122			anonymous		Arabic
124			anonymous		Arabic
127			anonymous		English	I Agree	18 - 35	Other	Single	No	52 kg	160 cm	Yes	Several days	Several days	Not at all	Several days	Several days	Several days	More than half the days	Several days	Not at all	Sometimes	Often	Rarely	Often	Never	Never	Rarely	Rarely	Never	Never	Rarely	Rarely	Never	Never	Never	Never	Rarely	Never	Never	Very Satisfied	Very Dissatisfied	Mostly Satisfied	Very Satisfied	Very Satisfied	Mostly Satisfied	Neither Satisfied nor Dissatisfied	Very Satisfied
128			anonymous		English	I Agree	18 - 35	Employee	Single	No	65	167	No	Several days	Not at all	Several days	Several days	Not at all	Not at all	Several days	Not at all	Not at all	Sometimes	Rarely	Rarely	Never	Never	Never	Never	Rarely	Never	Never	Never	Never	Rarely	Never	Never	Never	Never	Never	Never	Mostly Satisfied	Very Satisfied	Mostly Satisfied	Mostly Satisfied	Mostly Satisfied	Mostly Dissatisfied	Mostly Dissatisfied	Very Satisfied
129			anonymous		English	I Agree	18 - 35	Student	Single	No	71	153	Yes	Several days	More than half the days	More than half the days	More than half the days	More than half the days	Several days	More than half the days	Several days	Not at all	Often	Often	Often	Sometimes	Rarely	Sometimes	Sometimes	Rarely	Sometimes	Rarely	Sometimes	Rarely	Sometimes	Sometimes	Rarely	Sometimes	Sometimes	Rarely	Rarely	Very Satisfied	Very Satisfied	Mostly Dissatisfied	Mostly Dissatisfied	Neither Satisfied nor Dissatisfied	Neither Satisfied nor Dissatisfied	Mostly Dissatisfied	Mostly Satisfied
130			anonymous		English	I Agree	18 - 35	Employee	Single	No	67	163	No	Several days	Several days	More than half the days	More than half the days	More than half the days	More than half the days	More than half the days	More than half the days	Not at all	Sometimes	Sometimes	Often	Rarely	Sometimes	Sometimes	Sometimes	Often	Sometimes	Never	Sometimes	Sometimes	Sometimes	Rarely	Often	Rarely	Sometimes	Rarely	Sometimes	Neither Satisfied nor Dissatisfied	Mostly Dissatisfied	Neither Satisfied nor Dissatisfied	Mostly Dissatisfied	Mostly Dissatisfied	Neither Satisfied nor Dissatisfied	Mostly Dissatisfied	Neither Satisfied nor Dissatisfied
131			anonymous		Arabic
132			anonymous		Arabic
133			anonymous		English	I Agree	18 - 35	Employee	Single	No	86	168	No	Several days	Several days	Not at all	Several days	More than half the days	Nearly everyday	More than half the days	More than half the days	Not at all	Always	Sometimes	Sometimes	Rarely	Often	Always	Sometimes	Often	Always	Often	Always	Always	Often	Sometimes	Never	Rarely	Always	Never	Never	Mostly Dissatisfied	Very Dissatisfied	Very Dissatisfied	Very Dissatisfied	Mostly Satisfied	Mostly Dissatisfied	Very Dissatisfied	Neither Satisfied nor Dissatisfied
134			anonymous		Arabic
135			anonymous		Arabic
136			anonymous		Arabic
137			anonymous		English	I Agree	18 - 35	Employee	Married	No	61	160	Yes	Several days	Not at all	Not at all	More than half the days	Several days	Not at all	Several days	Not at all	Not at all	Rarely	Never	Never	Never	Rarely	Rarely	Rarely	Rarely	Never	Never	Never	Never	Never	Rarely	Never	Never	Never	Never	Never	Mostly Satisfied	Very Satisfied	Mostly Satisfied	Neither Satisfied nor Dissatisfied	Mostly Satisfied	Mostly Satisfied	Neither Satisfied nor Dissatisfied	Mostly Dissatisfied
138			anonymous		English	I Agree	18 - 35	Student	Single	No	68	153	No	Several days	Several days	Nearly everyday	More than half the days	More than half the days	Several days	Not at all	Not at all	Not at all	Often	Sometimes	Often	Sometimes	Often	Sometimes	Often	Sometimes	Always	Often	Often	Always	Sometimes	Always	Never	Rarely	Often	Rarely	Rarely	Neither Satisfied nor Dissatisfied	Neither Satisfied nor Dissatisfied	Mostly Dissatisfied	Mostly Dissatisfied	Mostly Dissatisfied	Very Dissatisfied	Very Dissatisfied	Mostly Dissatisfied
139			anonymous		English	I Agree	18 - 35	Student	Single	No	54	160	No	Not at all	Not at all	Not at all	Not at all	Several days	Several days	Not at all	Not at all	Not at all	Never	Never	Never	Never	Never	Never	Never	Never	Never	Never	Never	Never	Never	Never	Never	Never	Never	Never	Never	Mostly Satisfied	Neither Satisfied nor Dissatisfied	Mostly Satisfied	Mostly Satisfied	Neither Satisfied nor Dissatisfied	Neither Satisfied nor Dissatisfied	Mostly Satisfied	Mostly Satisfied
140			anonymous		English	I Agree	18 - 35	Student	Married	No	55 kg	160cm	No	Not at all	Not at all	Several days	Several days	Several days	Not at all	Not at all	Not at all	Not at all	Sometimes	Rarely	Rarely	Sometimes	Sometimes	Often	Rarely	Always	Sometimes	Rarely	Rarely	Sometimes	Rarely	Often	Never	Never	Never	Never	Never	Mostly Dissatisfied	Neither Satisfied nor Dissatisfied	Mostly Dissatisfied	Neither Satisfied nor Dissatisfied	Neither Satisfied nor Dissatisfied	Neither Satisfied nor Dissatisfied	Neither Satisfied nor Dissatisfied	Mostly Dissatisfied
141			anonymous		English	I Agree	18 - 35	Student	Single	No	90	160	No	Nearly everyday	Nearly everyday	Nearly everyday	Nearly everyday	Nearly everyday	Nearly everyday	Nearly everyday	Nearly everyday	Nearly everyday	Often	Often	Often	Often	Often	Often	Often	Often	Often	Often	Often	Often	Often	Often	Often	Often	Often	Often	Often	Mostly Satisfied	Mostly Satisfied	Mostly Satisfied	Mostly Satisfied	Mostly Satisfied	Mostly Satisfied	Mostly Satisfied	Mostly Satisfied
142			anonymous		English	I Agree	18 - 35	Student	Single	No	80	158	No	Not at all	Several days	Nearly everyday	Several days	Not at all	Several days	Several days	Several days	Not at all	Always	Rarely	Sometimes	Sometimes	Always	Sometimes	Never	Always	Often	Never	Rarely	Sometimes	Often	Often	Often	Often	Often	Sometimes	Always	Mostly Satisfied	Mostly Satisfied	Mostly Dissatisfied	Mostly Dissatisfied	Mostly Dissatisfied	Mostly Dissatisfied	Mostly Dissatisfied	Neither Satisfied nor Dissatisfied
143			anonymous		English	I Agree	18 - 35	Employee	Single	No	72	165	No	More than half the days	Not at all	Several days	Not at all	Nearly everyday	Not at all	Several days	Not at all	Not at all	Never	Never	Never	Never	Never	Never	Never	Never	Never	Never	Never	Rarely	Rarely	Rarely	Never	Never	Never	Never	Never	Mostly Satisfied	Mostly Dissatisfied	Neither Satisfied nor Dissatisfied	Mostly Dissatisfied	Very Dissatisfied	Mostly Dissatisfied	Mostly Satisfied	Very Satisfied
144			anonymous		Arabic
145			anonymous		English	I Agree	18 - 35	Student	Single	No	47	160	No	Several days	Not at all	More than half the days	Several days	Not at all	Not at all	Several days	Not at all	Not at all	Sometimes	Rarely	Rarely	Never	Rarely	Rarely	Rarely	Sometimes	Never	Never	Never	Rarely	Never	Sometimes	Never	Never	Never	Never	Rarely	Neither Satisfied nor Dissatisfied	Neither Satisfied nor Dissatisfied	Mostly Satisfied	Mostly Satisfied	Mostly Satisfied	Mostly Satisfied	Mostly Satisfied	Mostly Satisfied
146			anonymous		English	I Agree	18 - 35	Student	Single	No	70	158	No	More than half the days	Not at all	Nearly everyday	Nearly everyday	Nearly everyday	Not at all	Not at all	More than half the days	Not at all	Sometimes	Sometimes	Never	Sometimes	Sometimes	Sometimes	Never	Sometimes	Rarely	Never	Sometimes	Sometimes	Rarely	Never	Never	Never	Never	Never	Never	Neither Satisfied nor Dissatisfied	Mostly Satisfied	Neither Satisfied nor Dissatisfied	Mostly Dissatisfied	Mostly Satisfied	Mostly Satisfied	Mostly Dissatisfied	Mostly Satisfied
147			anonymous		English	I Agree	18 - 35	Student	Single	No	75	160	Yes	Nearly everyday	Nearly everyday	Nearly everyday	More than half the days	Nearly everyday	Nearly everyday	Nearly everyday	Not at all	Nearly everyday	Always	Always	Always	Always	Always	Never	Always	Always	Always	Rarely	Often	Often	Often	Always	Always	Sometimes	Sometimes	Always	Always	Very Dissatisfied	Very Satisfied	Very Satisfied	Very Dissatisfied	Very Satisfied	Neither Satisfied nor Dissatisfied	Very Dissatisfied	Neither Satisfied nor Dissatisfied
148			anonymous		Arabic
149			anonymous		English	I Agree	18 - 35	Student	Single	No	50	151	Yes	Not at all	Not at all	Not at all	Not at all	Not at all	More than half the days	Not at all	Not at all	Several days	Never	Sometimes	Rarely	Rarely	Never	Never	Rarely	Never	Never	Never	Never	Never	Never	Sometimes	Never	Never	Never	Sometimes	Never	Mostly Satisfied	Mostly Satisfied	Mostly Satisfied	Mostly Satisfied	Mostly Satisfied	Neither Satisfied nor Dissatisfied	Neither Satisfied nor Dissatisfied	Mostly Dissatisfied
150			anonymous		Arabic
151			anonymous		Arabic
154			anonymous		Arabic
155			anonymous		Arabic
156			anonymous		English	I Agree	18 - 35	Employee	Single	No	49	156	Yes	Several days	Several days	Several days	Several days	Not at all	Not at all	Several days	Not at all	Not at all	Rarely	Rarely	Never	Rarely	Rarely	Never	Never	Rarely	Rarely	Never	Never	Never	Never	Never	Never	Never	Never	Rarely	Never	Mostly Satisfied	Neither Satisfied nor Dissatisfied	Mostly Satisfied	Mostly Satisfied	Mostly Satisfied	Mostly Satisfied	Mostly Satisfied	Mostly Satisfied
157			anonymous		Arabic
158			anonymous		English	I Agree	18 - 35	Employee	Single	No	74	160	Yes	More than half the days	Several days	More than half the days	More than half the days	Several days	Several days	Not at all	Several days	Not at all	Always	Often	Sometimes	Often	Often	Always	Sometimes	Often	Often	Rarely	Sometimes	Sometimes	Often	Always	Often	Rarely	Rarely	Sometimes	Sometimes	Mostly Satisfied	Mostly Dissatisfied	Very Dissatisfied	Very Dissatisfied	Very Dissatisfied	Very Dissatisfied	Very Dissatisfied	Neither Satisfied nor Dissatisfied
160			anonymous		Arabic
161			anonymous		Arabic
162			anonymous		English	I Agree	18 - 35	Student	Married	No	62kg	174	No	Several days	Several days	Nearly everyday	More than half the days	More than half the days	Not at all	Several days	Not at all	Not at all	Sometimes	Sometimes	Never	Rarely	Never	Sometimes	Rarely	Never	Never	Never	Rarely	Often	Sometimes	Rarely	Never	Never	Never	Never	Never	Very Satisfied	Mostly Satisfied	Neither Satisfied nor Dissatisfied	Mostly Dissatisfied	Mostly Satisfied	Neither Satisfied nor Dissatisfied	Mostly Dissatisfied	Very Satisfied
164			anonymous		Arabic
165			anonymous		Arabic
166			anonymous		Arabic
167			anonymous		Arabic
168			anonymous		English	I Agree	18 - 35	Student	Single	No	42	157	No	Not at all	Not at all	Several days	Not at all	Not at all	Several days	Not at all	Not at all	Not at all	Never	Always	Never	Never	Never	Never	Never	Never	Never	Never	Never	Never	Rarely	Never	Never	Never	Never	Never	Never	Very Satisfied	Mostly Satisfied	Neither Satisfied nor Dissatisfied	Neither Satisfied nor Dissatisfied	Neither Satisfied nor Dissatisfied	Mostly Satisfied	Mostly Satisfied	Mostly Satisfied
169			anonymous		Arabic
170			anonymous		English	I Agree	18 - 35	Student	Single	No	58	153	No	Several days	More than half the days	Nearly everyday	More than half the days	Nearly everyday	Nearly everyday	Nearly everyday	Several days	Not at all	Often	Rarely	Often	Never	Always	Sometimes	Sometimes	Sometimes	Sometimes	Sometimes	Always	Often	Always	Sometimes	Often	Never	Rarely	Sometimes	Always	Mostly Satisfied	Mostly Dissatisfied	Very Dissatisfied	Neither Satisfied nor Dissatisfied	Mostly Dissatisfied	Mostly Dissatisfied	Mostly Dissatisfied	Mostly Dissatisfied
171			anonymous		English	I Agree	18 - 35	Employee	Single	No	58 kg	147 cm	Yes	More than half the days	Nearly everyday	Not at all	More than half the days	Nearly everyday	More than half the days	Several days	Not at all	Several days	Always	Often	Rarely	Sometimes	Always	Always	Always	Always	Always	Always	Always	Always	Often	Always	Rarely	Never	Never	Rarely	Never	Neither Satisfied nor Dissatisfied	Neither Satisfied nor Dissatisfied	Very Dissatisfied	Neither Satisfied nor Dissatisfied	Mostly Satisfied	Very Dissatisfied	Mostly Dissatisfied	Very Dissatisfied
172			anonymous		Arabic
173			anonymous		Arabic
174			anonymous		English	I Agree	18 - 35	Employee	Single	No	51	163	Yes	Several days	More than half the days	Nearly everyday	Nearly everyday	Nearly everyday	More than half the days	More than half the days	Several days	Several days	Often	Rarely	Rarely	Sometimes	Often	Always	Rarely	Always	Often	Rarely	Always	Always	Rarely	Often	Rarely	Rarely	Often	Rarely	Rarely	Mostly Dissatisfied	Mostly Dissatisfied	Very Dissatisfied	Neither Satisfied nor Dissatisfied	Mostly Dissatisfied	Mostly Dissatisfied	Very Dissatisfied	Neither Satisfied nor Dissatisfied
175			anonymous		Arabic
176			anonymous		Arabic
177			anonymous		Arabic
178			anonymous		Arabic
179			anonymous		English	I Agree	18 - 35	Other	Single	No	75	163	Yes	More than half the days	Several days	More than half the days	More than half the days	Several days	More than half the days	More than half the days	More than half the days	Not at all	Often	Sometimes	Rarely	Often	Often	Often	Rarely	Often	Always	Sometimes	Often	Often	Often	Often	Often	Sometimes	Always	Often	Often	Mostly Satisfied	Neither Satisfied nor Dissatisfied	Mostly Dissatisfied	Mostly Dissatisfied	Mostly Dissatisfied	Mostly Dissatisfied	Mostly Dissatisfied	Mostly Satisfied
180			anonymous		Arabic
181			anonymous		English	I Agree	18 - 35	Employee	Single	No	65 kg	148 cm	Yes	Several days	Not at all	Nearly everyday	Nearly everyday	Nearly everyday	Not at all	Nearly everyday	Not at all	Not at all	Sometimes	Rarely	Never	Never	Never	Never	Never	Always	Always	Never	Never	Never	Rarely	Rarely	Rarely	Never	Never	Never	Never	Very Satisfied	Very Satisfied	Mostly Dissatisfied	Mostly Dissatisfied	Mostly Dissatisfied	Neither Satisfied nor Dissatisfied	Very Satisfied	Mostly Satisfied
182			anonymous		English	I Agree	18 - 35	Employee	Single	No	51	155	No	Nearly everyday	Nearly everyday	Nearly everyday	Nearly everyday	Nearly everyday	Not at all	Nearly everyday	Nearly everyday	More than half the days	Rarely	Rarely	Never	Rarely	Never	Never	Never	Rarely	Never	Never	Never	Never	Never	Never	Never	Never	Never	Never	Never	Very Satisfied	Very Dissatisfied	Very Satisfied	Very Satisfied	Very Satisfied	Very Satisfied	Very Satisfied	Very Satisfied
183			anonymous		Arabic
184			anonymous		English	I Agree	18 - 35	Student	Single	No	45	157	No	Several days	Not at all	Several days	More than half the days	More than half the days	More than half the days	More than half the days	Not at all	Not at all	Rarely	Sometimes	Sometimes	Sometimes	Sometimes	Sometimes	Often	Often	Sometimes	Sometimes	Often	Often	Often	Sometimes	Rarely	Rarely	Sometimes	Sometimes	Never	Neither Satisfied nor Dissatisfied	Neither Satisfied nor Dissatisfied	Neither Satisfied nor Dissatisfied	Neither Satisfied nor Dissatisfied	Neither Satisfied nor Dissatisfied	Mostly Dissatisfied	Neither Satisfied nor Dissatisfied	Neither Satisfied nor Dissatisfied
185			anonymous		English	I Agree	18 - 35	Student	Single	No	65kg	157cm	No	Several days	Several days	Several days	Several days	Several days	More than half the days	Several days	Not at all	Several days	Often	Sometimes	Sometimes	Often	Sometimes	Rarely	Rarely	Often	Sometimes	Often	Often	Often	Sometimes	Always	Rarely	Rarely	Sometimes	Rarely	Sometimes	Mostly Satisfied	Neither Satisfied nor Dissatisfied	Neither Satisfied nor Dissatisfied	Neither Satisfied nor Dissatisfied	Neither Satisfied nor Dissatisfied	Neither Satisfied nor Dissatisfied	Mostly Dissatisfied	Neither Satisfied nor Dissatisfied
186			anonymous		Arabic
187			anonymous		Arabic
188			anonymous		English	I Agree	18 - 35	Student	Single	No	80	160	No	Not at all	Several days	Several days	Several days	More than half the days	Several days	Not at all	Not at all	Not at all	Often	Sometimes	Rarely	Rarely	Often	Sometimes	Rarely	Always	Sometimes	Sometimes	Often	Sometimes	Often	Often	Rarely	Never	Rarely	Never	Rarely	Mostly Satisfied	Mostly Dissatisfied	Very Dissatisfied	Mostly Satisfied	Neither Satisfied nor Dissatisfied	Mostly Satisfied	Very Dissatisfied	Mostly Satisfied
189			anonymous		Arabic
190			anonymous		Arabic
191			anonymous		Arabic
193			anonymous		English	I Agree	18 - 35	Student	Single	No	60kg	165	No	Not at all	Several days	Several days	Several days	Not at all	Not at all	Not at all	Not at all	Not at all	Never	Rarely	Never	Never	Never	Never	Never	Never	Never	Rarely	Never	Never	Never	Sometimes	Never	Rarely	Never	Never	Never	Very Satisfied	Mostly Satisfied	Very Satisfied	Very Satisfied	Very Satisfied	Very Satisfied	Mostly Satisfied	Very Satisfied
194			anonymous		Arabic
195			anonymous		Arabic
197			anonymous		Arabic
198			anonymous		Arabic
199			anonymous		Arabic
200			anonymous		English	I Agree	18 - 35	Student	Single	No	67.5 kg	162 cm	Yes	Several days	Several days	Several days	Several days	Several days	Several days	Several days	Several days	Not at all	Often	Often	Often	Often	Often	Often	Often	Often	Often	Often	Often	Often	Often	Often	Often	Often	Often	Often	Often	Mostly Dissatisfied	Mostly Dissatisfied	Mostly Dissatisfied	Mostly Dissatisfied	Mostly Dissatisfied	Mostly Dissatisfied	Mostly Dissatisfied	Mostly Dissatisfied
203			anonymous		Arabic
204			anonymous		English	I Agree	18 - 35	Employee	Married	No	63	169	Yes	More than half the days	More than half the days	More than half the days	More than half the days	More than half the days	Several days	Several days	Not at all	More than half the days	Often	Sometimes	Rarely	Sometimes	Rarely	Rarely	Often	Sometimes	Sometimes	Rarely	Rarely	Often	Never	Sometimes	Never	Sometimes	Sometimes	Sometimes	Often	Mostly Satisfied	Mostly Dissatisfied	Neither Satisfied nor Dissatisfied	Mostly Dissatisfied	Neither Satisfied nor Dissatisfied	Neither Satisfied nor Dissatisfied	Mostly Dissatisfied	Neither Satisfied nor Dissatisfied
207			anonymous		English	I Agree	18 - 35	Student	Single	No	91	170	No	Nearly everyday	Nearly everyday	Nearly everyday	Nearly everyday	Not at all	Nearly everyday	Nearly everyday	Not at all	Nearly everyday	Often	Sometimes	Rarely	Sometimes	Always	Always	Always	Always	Always	Always	Always	Always	Always	Always	Often	Often	Often	Always	Never	Neither Satisfied nor Dissatisfied	Neither Satisfied nor Dissatisfied	Very Dissatisfied	Very Dissatisfied	Mostly Dissatisfied	Neither Satisfied nor Dissatisfied	Very Dissatisfied	Neither Satisfied nor Dissatisfied
208			anonymous		English	I Agree	18 - 35	Student	Single	No	85	170	Yes	Nearly everyday	Nearly everyday	Nearly everyday	Nearly everyday	Nearly everyday	Nearly everyday	Nearly everyday	Nearly everyday	Nearly everyday	Always	Always	Always	Always	Always	Always	Always	Always	Always	Rarely	Always	Always	Always	Always	Always	Always	Always	Always	Always	Very Dissatisfied	Very Dissatisfied	Very Dissatisfied	Very Dissatisfied	Very Dissatisfied	Very Dissatisfied	Very Dissatisfied	Very Dissatisfied
209			anonymous		English	I Agree	18 - 35	Student	Single	No	49 kg	158 cm	No	Several days	Several days	Not at all	Several days	More than half the days	Several days	Several days	More than half the days	Several days	Sometimes	Rarely	Often	Rarely	Sometimes	Sometimes	Often	Sometimes	Sometimes	Rarely	Sometimes	Sometimes	Sometimes	Sometimes	Sometimes	Rarely	Often	Sometimes	Sometimes	Mostly Dissatisfied	Neither Satisfied nor Dissatisfied	Neither Satisfied nor Dissatisfied	Mostly Dissatisfied	Neither Satisfied nor Dissatisfied	Mostly Dissatisfied	Neither Satisfied nor Dissatisfied	Mostly Satisfied
210			anonymous		Arabic
211			anonymous		English	I Agree	18 - 35	Student	Single	No	70	152	Yes	Several days	Several days	Several days	More than half the days	More than half the days	More than half the days	Several days	More than half the days	Not at all	Sometimes	Sometimes	Sometimes	Sometimes	Sometimes	Sometimes	Sometimes	Sometimes	Sometimes	Sometimes	Sometimes	Sometimes	Sometimes	Sometimes	Often	Sometimes	Often	Often	Sometimes	Mostly Dissatisfied	Mostly Dissatisfied	Mostly Dissatisfied	Mostly Dissatisfied	Neither Satisfied nor Dissatisfied	Mostly Dissatisfied	Mostly Dissatisfied	Very Dissatisfied
212			anonymous		Arabic
213			anonymous		English	I Agree	18 - 35	Other	Single	No	53	157	No	Several days	Several days	Several days	More than half the days	Nearly everyday	More than half the days	Several days	More than half the days	Not at all	Often	Always	Often	Sometimes	Often	Rarely	Sometimes	Often	Sometimes	Often	Often	Often	Sometimes	Often	Never	Never	Never	Rarely	Rarely	Mostly Satisfied	Very Satisfied	Mostly Dissatisfied	Mostly Dissatisfied	Neither Satisfied nor Dissatisfied	Neither Satisfied nor Dissatisfied	Mostly Dissatisfied	Mostly Satisfied
214			anonymous		English	I Agree	18 - 35	Student	Single	No	92	166	Yes	More than half the days	More than half the days	Nearly everyday	Nearly everyday	Nearly everyday	Nearly everyday	Nearly everyday	More than half the days	Several days	Always	Sometimes	Often	Always	Always	Always	Rarely	Always	Always	Always	Often	Always	Always	Always	Always	Always	Often	Often	Often	Mostly Dissatisfied	Neither Satisfied nor Dissatisfied	Very Dissatisfied	Very Dissatisfied	Very Dissatisfied	Neither Satisfied nor Dissatisfied	Very Dissatisfied	Very Dissatisfied
215			anonymous		English	I Agree	18 - 35	Employee	Single	No	47	148	No	Several days	Several days	More than half the days	Several days	More than half the days	Nearly everyday	Nearly everyday	Nearly everyday	Nearly everyday	Always	Often	Always	Often	Always	Always	Always	Always	Always	Always	Always	Always	Always	Always	Always	Always	Always	Always	Always	Neither Satisfied nor Dissatisfied	Neither Satisfied nor Dissatisfied	Neither Satisfied nor Dissatisfied	Neither Satisfied nor Dissatisfied	Neither Satisfied nor Dissatisfied	Neither Satisfied nor Dissatisfied	Neither Satisfied nor Dissatisfied	Neither Satisfied nor Dissatisfied
216			anonymous		Arabic
217			anonymous		English	I Agree	18 - 35	Employee	Single	No	46 kg	156	No	Not at all	Not at all	Several days	Several days	Several days	Not at all	Not at all	Not at all	Not at all	Never	Often	Never	Never	Never	Never	Never	Rarely	Never	Never	Never	Never	Never	Never	Never	Never	Never	Never	Never	Very Satisfied	Mostly Satisfied	Very Satisfied	Very Satisfied	Very Satisfied	Mostly Satisfied	Mostly Satisfied	Very Satisfied
218			anonymous		English	I Agree	18 - 35	Student	Single	No	45kg	158	No	Several days	Several days	Not at all	Several days	Not at all	Several days	Not at all	Not at all	Not at all	Never	Rarely	Rarely	Rarely	Rarely	Never	Rarely	Sometimes	Never	Rarely	Rarely	Rarely	Never	Rarely	Rarely	Rarely	Rarely	Never	Rarely	Mostly Dissatisfied	Very Dissatisfied	Mostly Dissatisfied	Mostly Dissatisfied	Very Dissatisfied	Mostly Dissatisfied	Mostly Dissatisfied	Very Dissatisfied
219			anonymous		Arabic
220			anonymous		Arabic
221			anonymous		Arabic
222			anonymous		Arabic
223			anonymous		Arabic
224			anonymous		Arabic
225			anonymous		English	I Agree	18 - 35	Student	Single	No	76	154	Yes	More than half the days	Several days	Nearly everyday	More than half the days	Several days	More than half the days	More than half the days	Several days	Several days	Often	Often	Sometimes	Often	Always	Often	Often	Always	Always	Often	Always	Always	Often	Always	Always	Often	Often	Often	Often	Mostly Dissatisfied	Mostly Dissatisfied	Mostly Dissatisfied	Mostly Dissatisfied	Mostly Dissatisfied	Mostly Dissatisfied	Very Dissatisfied	Very Dissatisfied
226			anonymous		English	I Agree	18 - 35	Employee	Single	No	79	157	Yes	Several days	Several days	Several days	Several days	Several days	Several days	Several days	Several days	Not at all	Sometimes	Sometimes	Sometimes	Sometimes	Sometimes	Sometimes	Sometimes	Sometimes	Sometimes	Sometimes	Sometimes	Sometimes	Sometimes	Sometimes	Sometimes	Sometimes	Sometimes	Sometimes	Sometimes	Mostly Dissatisfied	Mostly Dissatisfied	Mostly Dissatisfied	Very Dissatisfied	Very Dissatisfied	Mostly Dissatisfied	Mostly Dissatisfied	Neither Satisfied nor Dissatisfied
227			anonymous		English	I Agree	18 - 35	Other	Single	No	76	155	Yes	Several days	Several days	More than half the days	More than half the days	Several days	Several days	Not at all	Not at all	Not at all	Often	Sometimes	Rarely	Rarely	Sometimes	Sometimes	Rarely	Sometimes	Often	Rarely	Sometimes	Sometimes	Sometimes	Sometimes	Rarely	Rarely	Rarely	Sometimes	Sometimes	Neither Satisfied nor Dissatisfied	Neither Satisfied nor Dissatisfied	Mostly Dissatisfied	Mostly Dissatisfied	Mostly Dissatisfied	Very Dissatisfied	Very Dissatisfied	Mostly Dissatisfied
228			anonymous		English	I Agree	18 - 35	Student	Single	No	80	156	Yes	Several days	Several days	More than half the days	More than half the days	Several days	More than half the days	Several days	Not at all	Not at all	Always	Often	Rarely	Sometimes	Sometimes	Often	Rarely	Sometimes	Sometimes	Rarely	Sometimes	Often	Often	Sometimes	Often	Rarely	Rarely	Sometimes	Sometimes	Neither Satisfied nor Dissatisfied	Very Dissatisfied	Mostly Satisfied	Very Dissatisfied	Mostly Dissatisfied	Mostly Dissatisfied	Very Dissatisfied	Neither Satisfied nor Dissatisfied
229			anonymous		English	I Agree	18 - 35	Student	Single	No	68	156	Yes	Several days	Not at all	Not at all	Several days	Not at all	Not at all	Several days	Not at all	Not at all	Often	Often	Rarely	Sometimes	Often	Often	Sometimes	Often	Often	Sometimes	Often	Often	Always	Sometimes	Always	Sometimes	Sometimes	Sometimes	Sometimes	Mostly Dissatisfied	Very Dissatisfied	Mostly Dissatisfied	Mostly Dissatisfied	Mostly Dissatisfied	Mostly Dissatisfied	Mostly Dissatisfied	Neither Satisfied nor Dissatisfied
230			anonymous		English	I Agree	18 - 35	Other	Single	No	71	160	Yes	Not at all	Not at all	Several days	Several days	Several days	Not at all	Several days	Not at all	Several days	Sometimes	Sometimes	Rarely	Rarely	Sometimes	Often	Never	Sometimes	Sometimes	Never	Sometimes	Sometimes	Always	Sometimes	Often	Sometimes	Sometimes	Rarely	Rarely	Neither Satisfied nor Dissatisfied	Mostly Dissatisfied	Neither Satisfied nor Dissatisfied	Very Dissatisfied	Very Dissatisfied	Mostly Dissatisfied	Very Dissatisfied	Neither Satisfied nor Dissatisfied
231			anonymous		English	I Agree	18 - 35	Employee	Single	No	69	157	Yes	More than half the days	Several days	More than half the days	Several days	More than half the days	More than half the days	Several days	Several days	Not at all	Often	Rarely	Always	Always	Always	Always	Often	Always	Often	Always	Often	Often	Sometimes	Always	Rarely	Always	Sometimes	Often	Often	Mostly Dissatisfied	Mostly Satisfied	Mostly Satisfied	Mostly Dissatisfied	Mostly Dissatisfied	Mostly Dissatisfied	Very Dissatisfied	Neither Satisfied nor Dissatisfied
232			anonymous		Arabic
233			anonymous		Arabic
234			anonymous		Arabic
235			anonymous		English	I Agree	18 - 35	Student	Single	No	74 kgs	172 cms	No	Several days	Not at all	Nearly everyday	More than half the days	Several days	More than half the days	More than half the days	Several days	Not at all	Always	Always	Sometimes	Always	Always	Always	Always	Always	Always	Sometimes	Often	Always	Often	Sometimes	Rarely	Often	Always	Often	Always	Neither Satisfied nor Dissatisfied	Mostly Dissatisfied	Neither Satisfied nor Dissatisfied	Mostly Dissatisfied	Mostly Dissatisfied	Neither Satisfied nor Dissatisfied	Mostly Dissatisfied	Mostly Satisfied
236			anonymous		English	I Agree	18 - 35	Student	Single	No	57	158	Yes	More than half the days	More than half the days	Several days	Several days	More than half the days	Several days	More than half the days	Several days	Several days	Sometimes	Rarely	Rarely	Rarely	Rarely	Rarely	Never	Rarely	Rarely	Rarely	Rarely	Sometimes	Sometimes	Sometimes	Rarely	Rarely	Rarely	Rarely	Rarely	Neither Satisfied nor Dissatisfied	Mostly Dissatisfied	Neither Satisfied nor Dissatisfied	Mostly Dissatisfied	Mostly Dissatisfied	Neither Satisfied nor Dissatisfied	Very Dissatisfied	Neither Satisfied nor Dissatisfied
237			anonymous		English	I Agree	18 - 35	Student	Single	No	54	155	Yes	Several days	Several days	Several days	Several days	Several days	Nearly everyday	Nearly everyday	Several days	Not at all	Always	Always	Always	Always	Always	Always	Always	Always	Always	Always	Always	Always	Always	Always	Always	Always	Always	Always	Always	Mostly Dissatisfied	Mostly Satisfied	Mostly Satisfied	Very Dissatisfied	Very Dissatisfied	Very Dissatisfied	Very Dissatisfied	Very Dissatisfied
238			anonymous		Arabic
239			anonymous		English	I Agree	18 - 35	Employee	Single	No	94	161	Yes	Several days	Several days	Several days	Several days	Several days	Several days	Several days	Several days	Not at all	Often	Often	Sometimes	Often	Often	Often	Often	Often	Often	Sometimes	Often	Often	Often	Often	Always	Often	Often	Sometimes	Often	Mostly Dissatisfied	Mostly Dissatisfied	Mostly Dissatisfied	Mostly Dissatisfied	Mostly Dissatisfied	Mostly Dissatisfied	Very Dissatisfied	Mostly Dissatisfied
240			anonymous		English	I Agree	18 - 35	Employee	Married	No	78	160	Yes	Not at all	Not at all	Several days	Several days	More than half the days	Not at all	Several days	Not at all	Not at all	Rarely	Rarely	Rarely	Rarely	Rarely	Often	Sometimes	Rarely	Rarely	Rarely	Often	Rarely	Rarely	Rarely	Often	Rarely	Rarely	Rarely	Rarely	Mostly Dissatisfied	Neither Satisfied nor Dissatisfied	Neither Satisfied nor Dissatisfied	Neither Satisfied nor Dissatisfied	Neither Satisfied nor Dissatisfied	Neither Satisfied nor Dissatisfied	Mostly Dissatisfied	Neither Satisfied nor Dissatisfied
241			anonymous		English	I Agree	18 - 35	Employee	Single	No	66	159	Yes	More than half the days	More than half the days	More than half the days	More than half the days	More than half the days	More than half the days	More than half the days	More than half the days	Several days	Often	Often	Often	Often	Often	Always	Often	Often	Often	Always	Often	Often	Always	Always	Always	Always	Always	Always	Often	Very Dissatisfied	Very Dissatisfied	Very Dissatisfied	Very Dissatisfied	Very Dissatisfied	Very Dissatisfied	Very Dissatisfied	Very Dissatisfied
242			anonymous		Arabic
243			anonymous		English	I Agree	18 - 35	Other	Single	No	75	160	Yes	Not at all	Several days	Not at all	More than half the days	Not at all	Not at all	Several days	Not at all	Not at all	Rarely	Rarely	Rarely	Rarely	Rarely	Sometimes	Never	Rarely	Rarely	Never	Sometimes	Rarely	Never	Never	Often	Never	Never	Never	Never	Mostly Satisfied	Mostly Dissatisfied	Mostly Satisfied	Mostly Dissatisfied	Neither Satisfied nor Dissatisfied	Mostly Dissatisfied	Mostly Dissatisfied	Neither Satisfied nor Dissatisfied
244			anonymous		English	I Agree	18 - 35	Student	Single	No	55	158	No	More than half the days	Several days	Several days	Nearly everyday	More than half the days	Several days	More than half the days	Not at all	Not at all	Always	Sometimes	Sometimes	Rarely	Often	Rarely	Sometimes	Always	Rarely	Rarely	Sometimes	Rarely	Rarely	Sometimes	Never	Rarely	Never	Never	Often	Mostly Dissatisfied	Very Satisfied	Mostly Dissatisfied	Mostly Dissatisfied	Mostly Dissatisfied	Very Dissatisfied	Neither Satisfied nor Dissatisfied	Mostly Dissatisfied
245			anonymous		English	I Agree	18 - 35	Employee	Single	No	67	171	No	More than half the days	More than half the days	More than half the days	More than half the days	More than half the days	Several days	More than half the days	Several days	Several days	Rarely	Never	Never	Never	Never	Never	Never	Never	Never	Never	Never	Never	Never	Never	Never	Never	Never	Never	Never	Very Dissatisfied	Mostly Dissatisfied	Very Dissatisfied	Very Dissatisfied	Very Dissatisfied	Mostly Dissatisfied	Very Dissatisfied	Very Dissatisfied
246			anonymous		English	I Agree	18 - 35	Student	Single	No	49 kg	155 cm	Yes	Several days	Several days	More than half the days	More than half the days	More than half the days	Several days	Several days	Several days	Not at all	Rarely	Rarely	Never	Never	Never	Never	Never	Rarely	Rarely	Rarely	Rarely	Rarely	Never	Rarely	Never	Never	Never	Never	Never	Mostly Satisfied	Mostly Satisfied	Mostly Satisfied	Neither Satisfied nor Dissatisfied	Neither Satisfied nor Dissatisfied	Mostly Dissatisfied	Mostly Satisfied	Neither Satisfied nor Dissatisfied
247			anonymous		Arabic
248			anonymous		English	I Agree	18 - 35	Employee	Single	No	62	160	Yes	Not at all	Not at all	Not at all	Not at all	Several days	Not at all	Not at all	Not at all	Not at all	Never	Never	Never	Never	Never	Never	Never	Never	Never	Rarely	Never	Never	Never	Rarely	Rarely	Never	Never	Never	Never	Very Satisfied	Very Satisfied	Mostly Satisfied	Mostly Satisfied	Mostly Satisfied	Mostly Satisfied	Mostly Satisfied	Mostly Satisfied
249			anonymous		Arabic
250			anonymous		Arabic
251			anonymous		English	I Agree	18 - 35	Employee	Married	No	69	170	Yes	Several days	Several days	Several days	Several days	Several days	More than half the days	Nearly everyday	Several days	Several days	Often	Rarely	Rarely	Rarely	Often	Never	Rarely	Always	Always	Sometimes	Always	Always	Always	Always	Always	Often	Often	Rarely	Rarely	Mostly Satisfied	Mostly Satisfied	Very Dissatisfied	Neither Satisfied nor Dissatisfied	Mostly Dissatisfied	Mostly Dissatisfied	Mostly Dissatisfied	Mostly Satisfied
[truncated: 46 more columns]
